# Supplementary material for: IgE-Dependent Food Sensitisation and Its Role in Clinical and Laboratory Presentation of Paediatric Inflammatory Bowel Disease
Source: Nutrients. 2023 Apr 7;15(8):1804. doi: 10.3390/nu15081804 (PMC10145321; doi:10.3390/nu15081804)
Supplement: Supplementary file 1 [file nutrients-15-01804-s001.zip]

Archive with 3 entries (3 files):
- supplement source data for IBD and IgE.xlsx
- Table S1 - Crohn's disease all tested parameters.pdf
- Table S2 - Ulcerative colitis all tested parameters.pdf
