# Supplementary material for: IgE-Dependent Food Sensitisation and Its Role in Clinical and Laboratory Presentation of Paediatric Inflammatory Bowel Disease
Source: Nutrients. 2023 Apr 7;15(8):1804. doi: 10.3390/nu15081804 (PMC10145321; doi:10.3390/nu15081804)
Supplement: Supplementary file 1 [file nutrients-15-01804-s001.zip › supplement source data for IBD and IgE.xlsx]

## Sheet: colitis ulcerosa
ID	age (months)	Paris A	sex 0 0-m 1 - f	linear growth impairment	G1 - mild G2 - severe	Severe growth impairment 0/1	BMI oobesity	BMI overweight-obesity 0/1	underweight	nono bloody diarhea	rectal bleeding	abdominal pain	weight loss	fever	fatigue	family history for IBD	Hgb acc. WHO 0-N, 1- mild anemy, 2-moderate, 3-severe	severe anemy 0-1	mild-moderate anemy 0-1	anemy 0-1	hypoproteinemia	hiperproteinemia	PUCAI	PUCAI index	PUCAI severe	EIM 0-brak 1-obecne	Paris classification - extension E 1-4	backwash ileitis 0-brak 1-obecne	Macroscopic rectal sparing 0-brak 1-obecne	any GI mucosal eosinophilia	duodenal eosinophilia	colonic mucosal eosinophilia	tIgE 0-1	IgE 5x above RR	cow milk sIgE	egg white SIgE	egg yolk sIgE	wheat sIgE	Ige >0.7 KIU/l for any allergen	IgE >0.7 KIU/l for multiple allergens	IgE>0.35 KIU fo rmultiple allergens	IgA 0N, 1-reduced , 2-elevated	IgG 0-N 1-elevated	P-ANCA 0/1	ASCA IgG 0-1	ASCA IgA 0-1	ASCA double positivity	biological treatment 0/1	leczenie chirurgiczne
1	134	A1b	0	1	1	0	0	0	1	1	0	1	1	1	0	1	0	0	0	0	0	0	40	3	0	0	4	0	0	1	1	0	1	0	0	0	0	1	0	1	0	0	1	0	0	0	0	0	0
2	174	A1b	1	0	0	0	0	0	1	0	1	1	1	0	0	0	2	0	1	1	0	0	70	4	1	0	2	0	0	0	0	0	0	0	0	0	0	0	0	0	0	0	0	0	0	0	0	0	0
3	161	A1b	1	0	0	0	0	0	0	0	1	1	0	0	0	0	0	0	0	0	0	0	35	3	0	0	3	0	0	0	0	0	0	0	0	0	0	0	0	0	0	0	0	1	0	0	0	0	0
4	189	A1b	0	0	0	0	0	0	0	0	1	0	1	1	0	0	0	0	0	0	0	0	50	3	0	0	2	0	0	0	0	0	0	0	0	0	0	0	0	0	0	0	0	1	0	0	0	0	0
5	212	A2	1	0	0	0	0	0	1	0	1	1	1	0	0	0	0	0	0	0	0	0	60	3	0	0	3	0	0	0	0	0	1	1	0	0	0	1	1	0	0	1	0	0	0	0	0	0	0
6	164	A1b	1	0	0	0	0	0	0	0	1	1	0	0	0	0	0	0	0	0	0	0	35	3	0	0	2	0	0	0	0	0	1	0	1	1	1	0	1	1	1	0	0	0	0	0	0	0	0
7	156	A1b	1	0	0	0	0	0	0	0	1	0	0	0	0	0	1	0	0	1	0	0	40	3	0	0	4	0	0	0	0	0	1	0	0	0	0	1	1	0	0	0	0	0	0	0	0	0	0
8	137	A1b	1	0	0	0	0	0	0	0	1	1	0	0	0	0	0	0	0	0	0	0	20	2	0	0	1	0	0	0	0	0	1	0	0	0	0	0	1	0	0	0	0	0	1	1	1	0	0
9	204	A2	1	0	0	0	0	0	0	0	1	1	1	0	0	0	0	0	0	0	0	0	30	2	0	0	2	0	0	0	0	0	1	0	0	0	0	0	0	0	0	0	0	1	0	0	0	0	0
10	202	A2	0	0	0	0	0	0	0	0	1	0	1	0	0	0	1	0	0	1	0	0	40	3	0	0	4	0	1	1	1	1	0	0	0	0	0	0	0	0	0	0	0	0	0	0	0	0	0
11	204	A2	0	0	0	0	0	0	0	0	1	1	1	0	0	0	2	0	1	1	0	0	60	3	0	0	2	0	0	0	0	0	0	0	0	0	0	0	0	0	0	0	1	0	0	0	0	0	0
12	182	A1b	1	0	0	0	0	1	0	0	1	1	0	0	0	0	1	0	0	1	0	0	40	3	0	0	2	0	0	0	0	0	0	0	0	1	0	0	0	0	0	0	0	0	0	0	0	0	0
13	111	A1a	1	1	1	0	0	0	1	0	1	1	1	0	0	0	2	0	1	1	0	0	60	3	0	0	2	0	0	0	0	0	1	0	1	1	1	0	0	1	1	0	1	1	0	0	0	0	0
14	208	A2	1	0	0	0	0	0	0	0	1	1	1	0	0	0	1	0	0	1	0	0	40	3	0	0	2	0	0	0	0	0	0	0	0	0	0	0	0	0	0	0	0	0	0	0	0	0	0
15	162	A1b	0	1	1	0	0	0	0	0	1	1	1	1	0	0	2	0	1	0	0	0	60	3	0	0	4	0	0	1	1	0	0	0	0	0	0	0	0	0	0	0	0	1	0	0	0	0	0
16	187	A1b	0	1	2	1	1	1	0	0	1	0	0	0	0	0	0	0	0	0	0	0	30	2	0	0	0	0	0	0	0	0	1	1	0	0	0	0	0	0	0	0	0	0	0	0	0	0	0
17	168	A1b	0	0	0	0	0	0	0	1	0	1	0	0	0	0	0	0	0	0	0	0	30	2	0	0	2	0	0	0	0	0	0	0	0	1	0	0	0	0	0	0	0	0	0	0	0	0	0
18	172	A1b	0	1	1	0	0	0	0	0	1	0	0	0	0	0	0	0	0	0	0	0	40	3	0	0	4	0	0	1	1	0	0	0	0	0	0	0	0	0	0	0	0	1	0	0	0	0	0
19	32	A1a	1	0	0	0	0	0	0	0	1	0	0	0	0	1	0	0	0	0	0	0	60	3	0	0	4	0	0	0	0	0	0	0	0	0	0	0	0	0	0	0	1	0	1	0	0	0	0
20	143	A1b	1	0	0	0	0	0	0	0	1	0	1	0	0	0	0	0	0	0	0	0	20	2	0	0	1	0	0	1	1	0	0	0	0	1	0	0	0	0	0	1	0	0	0	0	0	0	0
21	169	A1b	1	0	0	0	0	0	0	0	1	0	0	0	0	0	2	0	1	1	0	0	30	2	0	0	4	0	0	1	0	1	0	0	0	0	0	0	0	0	0	0	0	0	0	0	0	0	0
22	43	A1a	0	0	0	0	0	0	0	0	1	0	0	0	0	0	0	0	0	0	0	0	40	3	0	0	2	0	0	1	1	1	1	0	1	1	0	0	1	0	1	0	1	0	0	0	0	0	0
23	190	A1b	0	0	0	0	0	0	0	0	1	0	0	0	0	0	0	0	0	0	0	0	30	2	0	0	0	0	0	1	1	0	0	0	0	0	0	0	0	0	0	0	1	0	0	0	0	0	0
24	193	A1b	1	0	0	0	0	0	1	0	1	0	0	0	0	0	2	0	1	1	0	0	40	3	0	0	4	0	1	0	0	0	0	0	0	0	0	0	0	0	0	0	1	0	0	0	0	0	0
25	195	A1b	0	0	0	0	0	0	0	0	1	0	0	1	0	0	3	1	1	1	0	0	70	4	1	0	4	0	1	0	0	0	0	0	0	0	0	0	0	0	0	0	1	0	0	0	0	0	0
26	118	A1b	0	0	0	0	0	0	0	0	1	0	0	0	0	0	2	0	1	1	0	0	40	3	0	0	4	0	0	0	0	0	0	0	0	0	0	0	0	0	0	0	0	0	0	0	0	0	0
27	199	A1b	1	0	0	0	0	0	0	0	1	0	0	0	1	0	2	0	1	1	0	0	60	3	0	0	4	0	1	0	0	0	1	0	0	0	0	0	0	0	0	0	0	0	0	0	0	0	0
28	196	A2	1	0	0	0	0	0	1	0	1	0	0	0	0	0	2	0	1	0	0	0	40	3	0	0	3	0	0	0	0	0	0	0	0	0	0	0	0	0	0	0	0	0	0	0	0	0	0
29	143	A1b	1	1	2	1	0	0	0	0	1	0	0	1	0	0	0	0	0	0	0	1	40	3	0	0	3	0	0	0	0	0	0	0	0	0	0	0	0	0	0	0	0	0	1	1	1	0	1
30	156	A1b	0	0	0	0	0	0	0	0	1	0	0	0	0	0	2	0	1	1	0	0	60	3	0	0	4	0	0	1	1	0	0	0	0	0	0	0	0	0	0	1	2	0	0	0	0	0	0
31	194	A1b	1	1	2	1	0	0	1	0	1	0	1	0	0	0	2	0	1	1	0	0	60	3	0	0	4	0	1	0	0	0	0	0	0	0	0	0	0	0	0	0	1	1	0	0	0	0	0
32	200	A1b	0	0	0	0	0	0	1	0	1	0	1	0	0	0	3	1	1	1	0	0	50	3	0	0	4	0	0	0	0	0	0	0	0	0	0	0	0	0	0	0	0	0	0	0	0	0	0
33	52	A1a	0	1	2	1	0	0	1	0	1	0	0	1	0	0	0	0	0	0	0	0	60	3	0	0	3	0	0	1	1	0	0	0	0	1	1	0	1	1	1	1	0	1	0	0	0	0	0
34	78	A1a	0	1	2	1	0	0	1	1	0	0	0	0	0	0	0	0	0	0	0	0	40	3	0	0	4	0	0	0	0	0	0	0	0	0	0	0	0	0	0	0	0	1	0	0	0	1	0
35	154	A1b	0	0	0	0	0	0	0	0	1	1	1	0	0	0	2	0	1	1	0	0	40	3	0	0	3	0	0	1	1	0	1	1	0	0	0	0	0	0	0	0	0	0	0	0	0	0	0
36	192	A1b	1	0	0	0	0	0	1	0	1	0	1	0	0	0	2	0	1	1	0	0	40	3	0	0	4	0	0	0	0	0	0	0	0	0	0	0	0	0	0	0	0	0	0	0	0	0	0
37	132	A1b	0	1	1	0	0	1	0	0	1	1	0	0	0	0	0	0	0	0	0	0	40	3	0	0	2	0	0	1	1	0	1	0	0	0	0	0	0	0	0	0	0	0	0	0	0	0	0
38	137	A1b	1	1	1	0	0	0	1	0	1	1	0	0	0	0	0	0	0	0	0	0	40	3	0	0	0	0	0	0	0	0	0	0	0	0	0	0	0	0	0	0	0	0	0	0	0	0	0
39	197	A2	1	0	0	0	0	0	0	0	1	0	0	0	0	1	2	0	1	1	0	0	40	3	0	0	2	0	0	0	0	0	0	0	0	0	0	0	0	0	0	0	1	0	0	0	0	0	0
40	92	A1a	1	0	0	0	0	0	1	0	1	0	0	0	0	0	2	0	1	1	0	0	40	3	0	0	3	0	0	1	1	0	1	0	0	0	0	0	0	0	0	0	0	1	0	0	0	0	0
41	193	A1b	0	0	0	0	0	1	0	0	1	0	0	0	0	0	0	0	0	0	0	0	30	2	0	0	3	0	0	0	0	0	1	1	0	0	0	0	0	0	0	0	0	1	0	0	0	0	0
42	166	A1b	1	0	0	0	0	0	1	0	1	1	1	0	0	0	2	0	1	1	0	0	70	4	1	0	4	0	0	0	0	0	1	0	0	0	0	0	0	0	0	0	0	0	0	0	0	0	0
43	177	A1b	1	1	1	0	0	1	0	0	1	0	0	0	0	0	0	0	0	0	0	0	40	3	0	0	3	0	0	0	0	0	0	0	0	0	0	0	0	0	0	0	0	0	0	0	0	0	0
44	105	A1a	0	0	0	0	0	0	0	0	1	0	0	0	0	0	0	0	0	0	0	0	30	2	0	0	2	0	0	0	0	0	1	0	0	0	0	0	0	0	0	0	0	0	0	0	0	0	0
45	202	A2	0	0	0	0	0	0	0	0	1	0	0	1	1	0	0	0	0	0	0	0	40	3	0	0	3	0	0	0	0	0	0	0	0	0	0	0	0	0	0	0	0	0	0	0	0	0	0
46	154	A1b	1	0	0	0	0	0	0	0	1	1	0	0	0	0	0	0	0	0	0	0	60	3	0	0	2	0	0	0	0	0	0	0	0	0	0	0	0	0	0	0	0	0	0	0	0	0	0
47	158	A1b	0	1	1	0	0	0	0	0	1	0	0	0	0	0	2	0	1	1	0	1	60	3	0	0	2	0	0	1	1	0	0	0	0	0	0	0	0	0	0	0	0	1	0	0	0	0	0
48	84	A1b	1	0	0	0	0	0	0	0	1	0	0	0	0	0	0	0	0	0	0	0	40	3	0	0	4	0	0	1	1	1	0	0	0	0	0	0	0	0	0	0	0	0	0	0	0	0	0
49	72	A1a	0	0	0	0	0	0	1	0	1	0	0	0	0	0	0	0	0	0	0	0	40	3	0	1	4	0	0	1	1	0	0	0	0	0	0	0	0	0	0	0	0	1	1	3	1	0	0
50	177	A1b	1	0	0	0	0	0	0	0	1	1	0	0	0	0	2	0	1	1	0	1	40	3	0	1	4	0	1	0	0	0	0	0	0	0	0	0	0	0	0	0	0	0	0	0	0	1	0
51	196	A1b	1	0	0	0	0	0	1	1	0	0	1	0	0	0	2	0	1	1	0	1	40	3	0	1	3	0	0	1	1	0	0	0	0	0	0	0	0	0	0	0	1	0	0	0	0	0	0
52	200	A1b	1	0	0	0	0	0	0	1	0	0	0	0	0	0	2	0	1	1	1	0	70	4	1	0	4	1	0	0	0	0	1	0	0	0	0	0	0	0	0	0	0	0	0	0	0	0	0
53	188	A1b	1	1	1	0	0	0	0	0	1	0	0	0	0	0	0	0	0	0	0	0	40	3	0	0	2	0	0	0	0	0	1	0	0	0	0	0	0	0	0	0	0	1	0	0	0	0	0
54		A1b	0	0	0	0	0	0	0	0	1	1	1	0	0	0	0	0	0	0	0	0	70	4	1	1	4	0	0	0	0	0	1	0	0	1	0	0	1	0	0	0	0	0	0	0	0	0	0
55	195	A1b	0	0	0	0	0	0	1	0	1	0	1	1	0	0	2	0	1	1	0	0	50	3	0	0	4	0	0	0	0	0	0	0	0	0	0	0	0	0	0	1	1	0	2	0	0	0	0
56	169	A1b	1	0	0	0	0	0	0	0	1	1	1	0	0	0	1	0	0	1	0	0	35	3	0	0	2	0	0	0	0	0	1	0	1	1	1	0	1	1	1	0	0	0	0	1	0	0	0
57	205	A2	0	0	0	0	0	0	0	0	1	0	1	0	1	0	0	0	0	0	0	0	40	3	0	0	4	0	0	0	0	0	0	0	0	0	0	0	0	0	0	0	0	0	0	0	0	0	0
58	36	A1a	0	0	0	0	0	0	0	1	0	0	0	0	0	1	0	0	0	0	0	0	35	3	0	0	2	0	0	0	0	0	0	0	0	0	0	0	0	0	0	0	0	0	0	0	0	0	0
59	155	A1b	0	0	0	0	0	0	1	0	1	1	0	0	0	0	2	0	1	1	0	0	50	3	0	0	4	0	0	1	0	1	0	0	0	0	0	0	0	0	0	0	1	0	1	1	1	0	0
60	157	A1b	0	0	0	0	0	0	0	1	0	1	0	0	0	0	0	0	0	0	0	0	40	3	0	0	4	0	0	0	0	0	0	0	0	0	0	0	0	0	0	0	0	0	0	0	0	0	0
61	101	A1a	1	0	0	0	0	0	1	0	1	1	1	0	0	0	0	0	0	0	0	1	40	3	0	0	4	0	0	1	0	1	1	0	0	0	0	0	0	0	0	0	0	0	0	0	0	0	0
62	194	A1b	1	0	0	0	0	0	0	0	1	0	0	0	1	0	3	1	1	1	0	0	40	3	0	0	4	0	0	1	0	1	1	0	0	0	0	0	0	0	0	0	0	0	0	0	0	0	0
63	83	A1a	0	0	0	0	0	0	0	0	1	0	1	0	1	0	0	0	0	0	0	0	40	3	0	0	3	0	0	1	0	1	0	0	0	0	0	0	0	0	0	0	0	0	0	0	0	0	0
64	140	A1b	0	0	0	0	0	1	0	0	1	0	0	0	0	0	0	0	0	0	0	0	40	3	0	0	3	0	0	1	1	1	0	0	0	0	0	0	0	0	0	0	0	0	0	0	0	0	0
65	180	A1b	1	0	0	0	0	0	0	0	1	1	1	0	0	0	0	0	0	0	0	0	30	2	0	0	0	0	0	1	0	0	1	0	0	0	0	0	0	0	0	0	0	0	0	0	0	0	0
66		A1a	1	1	1	0	0	0	0	0	1	0	0	0	0	0	0	0	0	0	0	0	35	3	0	0	1	0	0	0	0	0	0	0	2	0	0	0	1	0	0	0	0	0	0	0	0	0	0
67	184	A1b	1	0	0	0	0	0	0	0	1	1	0	0	0	0	0	0	0	0	0	1	45	3	0	0	4	1	0	0	0	0	0	0	0	0	0	0	0	0	0	0	1	0	0	0	0	0	0
68	197	A1b	1	0	0	0	0	0	0	0	1	0	0	0	0	0	1	0	0	1	0	1	5	1	0	0	3	0	0	0	0	0	0	0	0	0	0	0	0	0	0	0	1	0	0	0	0	0	0
69	192	A1b	0	0	0	0	0	0	0	0	1	0	0	0	0	0	0	0	0	0	0	0	45	3	0	0	4	0	0	1	1	0	0	0	0	0	0	0	0	0	0	0	0	0	0	0	0	0	0
70	95	A1a	0	0	0	0	0	0	0	0	1	1	0	1	0	0	1	0	0	1	1	0	40	3	0	0	2	0	0	0	0	0	0	0	0	0	0	0	0	0	0	0	0	0	0	0	0	0	0
71	169	A1b	1	0	0	0	0	0	0	0	1	1	0	0	0	0	2	0	1	1	0	0	75	4	1	0	2	0	0	0	0	0	0	0	0	0	0	0	0	0	0	0	0	0	0	0	0	0	0
72	182	A1b	1	1	1	0	0	1	0	0	1	1	1	0	0	0	0	0	0	0	0	0	45	3	0	0	1	0	0	1	0	1	0	0	0	0	0	0	0	0	0	0	0	0	0	0	0	0	0
73	61	A1a	0	0	0	0	0	0	1	0	1	0	0	0	0	0	0	0	0	0	0	0	30	2	0	0	2	0	0	1	1	0	1	1	0	1	1	0	1	0	1	0	0	0	0	0	0	0	0
74	22	A1a	0	0	0	0	0	0	0	0	1	0	0	0	0	0	1	0	0	1	0	0	45	3	0	0	2	0	0	0	0	0	0	0	0	0	0	0	0	0	0	0	0	0	0	0	0	0	0
75	184	A1b	1	0	0	0	0	0	0	0	1	0	1	0	1	0	3	1	1	1	1	0	80	4	1	0	4	0	0	0	0	0	0	0	0	0	0	0	0	0	0	0	0	0	0	0	0	1	0
76	135	A1b	0	0	0	0	0	0	1	0	0	0	0	0	0	0	2	0	1	1	0	0	30	2	0	0	4	0	0	0	0	0	0	0	0	0	0	0	0	0	0	0	0	0	0	1	0	0	0
77	156	A1b	0	1	1	0	0	0	1	0	1	0	0	0	0	0	0	0	0	0	0	0	20	2	0	0	2	0	0	1	0	1	0	0	0	0	0	0	0	0	0	0	0	0	0	0	0	0	0
78	180	A1b	1	0	0	0	0	0	0	1	1	0	0	0	0	0	0	0	0	0	0	0	15	2	0	0	3	0	0	0	0	0	1	0	0	1	0	0	0	0	0	0	0	0	0	0	0	0	0
79	95	A1a	0	0	0	0	0	0	0	1	1	1	0	0	0	0	0	0	0	0	0	0	20	2	0	0	2	0	0	1	1	0	0	0	0	0	0	0	0	0	0	0	0	0	0	0	0	0	0
80	42	A1a	1	0	0	0	0	1	0	0	1	0	0	0	0	0	3	1	1	1	0	0	40	3	0	0	2	0	0	1	0	1	1	0	0	0	0	0	0	0	0	0	0	0	0	1	0	0	0
81	105	A1a	0	0	0	0	0	0	0	0	1	0	0	1	0	0	2	0	1	1	0	0	40	3	0	0	2	0	0	0	0	0	1	1	0	0	0	0	0	0	0	0	0	0	0	0	0	0	0
82	177	A1b	0	0	0	0	0	0	0	0	1	0	0	0	0	0	0	0	0	0	0	0	15	2	0	0	2	0	0	0	0	0	1	0	0	0	0	0	0	0	0	0	0	0	0	0	0	0	0
83	191	A1b	0	0	0	0	0	0	0	0	1	1	1	0	0	0	1	0	0	1	0	0	40	3	0	0	4	0	0	0	0	0	1	0	0	0	0	0	0	0	0	0	0	0	0	0	0	0	0
84	194	A1b	1	0	0	0	0	0	0	0	1	1	0	0	0	1	0	0	0	0	0	0	30	2	0	0	1	0	0	0	0	0	0	0	0	0	0	0	0	0	0	0	0	0	0	0	0	0	0
85	195	A1b	0	0	0	0	1	1	0	0	0	0	0	0	0	0	0	0	0	0	0	0	10	2	0	0	1	0	0	0	0	0	0	0	0	0	0	0	0	0	0	0	0	0	0	0	0	0	0
86	210	A2	1	0	0	0	0	0	0	0	1	0	1	0	0	0	0	0	0	0	0	0	20	2	0	0	1	0	0	0	0	0	1	0	0	0	0	0	0	0	0	0	0	0	1	0	0	0	0
87	183	A1b	0	0	0	0	0	0	0	0	1	0	0	0	0	0	0	0	0	0	0	0	5	1	0	0	1	0	0	0	0	0	0	0	0	0	0	0	0	0	0	0	0	0	0	0	0	0	0
88	188	A1b	1	0	0	0	0	0	0	0	1	1	0	0	0	0	2	0	1	1	0	0	25	3	0	0	3	0	0	0	0	0	0	0	0	0	0	0	0	0	0	0	0	0	0	0	0	0	0
89	197	A1b	1	0	0	0	0	0	0	0	1	1	1	0	1	0	2	0	1	1	0	0	50	3	0	0	2	0	0	0	0	0	0	0	0	0	0	0	0	0	0	0	0	0	0	0	0	0	0
90	188	A1b	1	0	0	0	0	0	0	1	1	1	1	1	0	0	2	0	1	1	0	0	20	2	0	0	4	0	0	0	0	0	1	0	0	1	0	0	0	0	0	0	0	0	0	0	0	0	0
91	136	A1b	1	0	0	0	0	0	0	0	1	1	0	0	0	0	1	0	0	1	0	0	25	2	0	0	3	0	0	0	0	0	1	0	0	1	0	0	1	0	0	0	0	0	0	0	0	0	0
92	180	A1b	1	0	0	0	0	0	1	0	1	1	1	0	0	0	2	0	1	1	1	0	70	4	1	0	2	0	0	0	0	0	0	0	0	0	0	0	0	0	0	0	0	0	0	0	0	0	0
93	164	A1b	0	0	0	0	0	0	1	0	1	1	1	0	1	0	2	0	1	1	0	0	45	3	0	0	4	0	0	0	0	0	1	1	0	1	0	1	0	0	1	0	0	0	1	1	1	0	0
94	198	A1b	1	1	2	1	0	0	0	0	1	0	1	0	0	0	0	0	0	0	0	0	50	3	0	0	4	0	0	0	0	0	1	1	0	0	0	1	0	0	0	0	0	0	0	1	0	0	0
95	182	A1b	1	0	0	0	0	0	1	0	1	0	0	0	0	0	1	0	0	1	0	0	30	2	0	0	3	0	0	0	0	0	1	0	0	0	0	0	0	0	0	0	0	0	0	0	0	0	0
96	58	A1a	0	0	0	0	0	1	0	0	1	0	0	0	0	0	1	0	0	1	0	1	75	4	1	0	2	0	0	0	0	0	0	0	0	0	0	0	0	0	0	0	0	0	0	0	0	1	0
97	162	A1b	0	0	0	0	0	0	0	0	0	0	0	0	0	0	0	0	0	0	0	0	35	3	0	0	2	0	0	0	0	0	0	0	0	0	0	0	0	0	0	1	0	0	0	0	0	0	0
98	118	A1a	0	0	0	0	0	1	0	0	1	1	0	0	0	0	1	0	0	1	0	0	20	2	0	0	3	0	0	0	0	0	0	0	0	0	0	0	0	0	0	0	0	0	0	0	0	0	0
99	209	A2	1	0	0	0	0	0	0	1	1	0	1	0	0	0	0	0	0	0	0	0	35	3	0	0	2	0	0	1	1	0	0	0	0	0	0	0	0	0	0	0	0	1	0	0	0	0	0
100	85	A1a	1	0	0	0	0	0	1	0	1	0	0	0	0	0	3	1	1	1	0	0	65	4	1	0	4	0	0	0	0	0	0	0	0	0	0	0	0	0	0	0	0	1	0	0	0	0	0
101	195	A1a	0	0	0	0	1	1	0	0	1	0	0	0	0	0	0	0	0	0	0	0	40	3	0	0	3	0	0	0	0	0	0	0	0	0	0	0	0	0	0	0	0	0	1	1	1	0	0
102	182	A1b	0	0	0	0	0	0	0	0	0	0	0	0	0	0	1	0	0	1	0	0	35	3	0	0	1	0	0	1	1	0	0	0	0	0	0	0	0	0	0	0	0	0	0	1	1	0	0
103	194	A1b	0	0	0	0	0	0	0	0	1	0	0	0	1	0	2	0	1	1	0	0	60	3	0	0	4	0	0	0	0	0	1	0	0	0	0	0	0	0	0	0	0	0	1	1	1	0	0
104	144	A1b	1	0	0	0	0	0	0	0	1	0	1	0	0	0	0	0	0	0	0	0	35	3	0	0	2	0	0	0	0	0	0	0	0	0	0	0	0	0	0	0	0	0	0	0	0	1	0
105	158	A1b	0	0	0	0	0	0	1	0	1	1	1	0	1	0	1	0	0	1	0	0	70	4	1	0	4	0	0	0	0	0	1	1	0	0	0	0	0	0	0	0	0	0	0	0	0	1	0
106	204	A2	0	0	0	0	0	0	0	0	1	0	1	0	0	0	0	0	0	0	0	0	30	2	0	0	1	0	0	0	0	0	1	0	0	0	0	0	0	0	0	0	0	0	0	1	0	0	0
107	205	A2	0	0	0	0	0	0	0	0	1	0	0	0	1	0	0	0	0	0	0	0	30	2	0	0	2	0	0	0	0	0	0	0	0	0	0	0	0	0	0	0	0	0	0	0	0	0	0
108	208	A2	0	0	0	0	0	0	0	0	1	0	1	0	1	0	0	0	0	0	0	1	65	4	1	0	4	0	0	1	0	1	0	0	0	0	0	0	0	0	0	0	0	0	0	0	0	0	0
109	201	A1b	1	0	0	0	1	1	0	0	1	0	0	0	0	0	1	0	0	1	0	0	30	2	0	0	2	0	0	0	0	0	0	0	0	0	0	0	0	0	0	0	0	0	0	0	0	0	0
110	201	A1b	0	0	0	0	0	0	0	0	1	0	0	0	0	0	0	0	0	0	0	0	15	2	0	0	1	0	0	0	0	0	1	0	0	1	0	0	0	0	0	0	0	0	0	0	0	0	0
111	151	A1b	0	0	0	0	0	0	1	0	1	1	1	0	0	0	1	0	0	1	0	0	35	3	0	0	4	0	0	0	0	0	1	1	0	0	0	0	0	0	0	0	0	0	0	0	0	0	0
112	144	A1b	1	0	0	0	0	0	1	0	1	0	0	0	0	0	2	0	1	1	0	0	40	3	0	0	4	0	1	0	0	0	1	0	0	0	0	0	0	0	0	0	0	0	0	0	0	0	0
113	167	A1b	0	0	0	0	0	1	0	1	1	1	0	0	0	1	0	0	0	0	0	0	30	2	0	1	4	0	0	1	1	0	0	0	0	0	0	0	0	0	0	0	0	0	0	0	0	0	0
114	205	A2	1	1	2	1	0	0	1	0	1	1	0	0	0	0	3	1	1	1	0	0	70	4	1	0	2	0	0	0	0	0	0	0	0	0	0	0	0	0	0	0	0	0	0	0	0	0	0
115	72	A1a	0	0	0	0	0	0	0	0	1	1	0	0	1	0	2	0	1	1	0	0	70	4	1	1	4	0	0	1	1	0	0	0	0	0	0	0	0	0	0	0	0	0	0	0	0	1	0
116	191	A1b	1	0	0	0	0	0	0	1	0	1	0	0	1	0	2	0	1	1	0	0	30	2	0	1	4	1	0	0	0	0	0	0	0	0	0	0	0	0	0	0	0	0	0	0	0	1	0
117	197	A1b	1	0	0	0	0	0	0	1	0	1	0	0	0	0	0	0	0	0	0	0	40	3	0	1	4	0	1	0	0	0	0	0	0	0	0	0	0	0	0	0	0	0	0	0	0	0	0
118	206	A1b	1	0	0	0	0	1	0	0	1	0	0	0	0	0	3	1	1	1	0	0	20	2	0	1	1	0	0	0	0	0	0	0	0	0	0	0	0	0	0	0	0	0	0	0	0	0	0
119	210	A1b	1	0	0	0	0	0	0	0	1	1	0	0	0	1	0	0	0	0	0	1	30	2	0	1	2	0	0	0	0	0	0	0	0	0	0	0	0	0	0	0	0	0	0	0	0	0	0
120	99	A1a	0	0	0	0	0	0	0	1	1	1	1	0	0	0	2	0	1	1	0	1	40	3	0	1	2	0	0	1	0	1	1	0	1	1	1	0	1	1	1	1	1	0	3	3	1	0	0
121	174	A1b	1	0	0	0	0	0	1	0	1	1	0	0	1	0	0	0	0	0	0	0	75	4	1	1	4	0	0	0	0	0	1	0	0	0	0	0	0	0	0	0	0	0	0	0	0	1	0
122	120	A1b	0	0	0	0	0	0	1	0	1	0	0	0	0	0	2	0	1	1	0	1	40	3	0	1	4	0	0	0	0	0	0	0	1	0	0	0	0	0	0	1	1	1	0	0	0	0	0
123	180	A1b	0	0	0	0	0	0	0	0	1	0	0	0	0	0	0	0	0	0	0	1	30	2	0	1	4	0	0	1	1	0	0	0	0	0	0	0	0	0	0	0	0	0	0	0	0	0	0
124	97	A1a	0	1	1	0	0	0	0	0	1	0	0	1	0	0	2	0	1	1	0	0	30	2	0	1	2	0	0	0	0	0	1	0	0	1	0	0	0	0	0	0	0	0	0	0	0	0	0
125	178	A1b	0	1	1	0	0	0	1	0	0	0	0	0	0	0	2	0	1	1	0	1	60	4	1	1	2	0	0	0	0	0	0	0	0	0	0	0	0	0	0	0	1	1	0	0	0	0	0
126	107	A1a	0	0	0	0	0	0	0	0	1	0	0	0	0	0	0	0	0	0	0	0	40	3	0	1	4	0	0	1	1	0	0	0	0	0	0	0	0	0	0	0	0	0	0	0	0	0	0
127	179	A1b	0	1	1	0	0	0	1	1	0	1	1	0	0	0	0	0	0	0	0	0	20	2	0	1	2	0	0	1	1	0	0	0	0	0	0	0	0	0	0	0	0	1	0	0	0	0	0
128	169	A1b	0	1	2	1	0	0	1	0	0	1	0	0	1	0	2	0	1	1	0	0	15	2	0	1	4	1	0	0	0	0	0	0	0	0	0	0	0	0	0	0	0	0	0	0	0	0	0
129	95	A1a	1	0	0	0	0	0	0	0	1	0	0	0	0	0	2	0	1	1	0	1	40	3	0	1	4	0	0	0	0	0	0	0	0	0	0	0	0	0	0	0	1	0	0	1	0	0	0
130	177	A1b	0	0	0	0	0	0	0	1	0	1	0	0	0	0	0	0	0	0	0	0	10	2	0	1	4	0	0	0	0	0	0	0	0	0	0	0	0	0	0	0	0	0	0	0	0	0	0
131	161	A1b	0	0	0	0	0	0	0	0	1	1	0	0	0	0	2	0	1	1	0	1	20	2	0	1	4	0	0	0	0	0	1	0	0	0	0	0	0	0	0	0	1	0	0	1	0	0	0
132	136	A1b	0	0	0	0	0	0	0	0	1	0	0	0	0	0	1	0	0	1	0	1	30	2	0	1	2	0	0	0	0	0	0	0	0	0	0	0	0	0	0	0	1	0	0	0	0	0	0
133	189	A1b	0	0	0	0	0	0	1	0	1	1	1	0	0	0	0	0	0	0	0	0	20	2	0	1	4	0	0	1	1	1	0	0	0	0	0	0	0	0	0	0	0	0	0	0	0	0	0
134	162	A1b	0	0	0	0	0	0	0	0	1	0	0	0	0	0	3	1	1	1	0	0	30	2	0	1	4	0	0	1	1	0	0	0	0	1	0	0	0	0	0	0	0	0	0	0	0	0	0
135	112	A1a	0	0	0	0	0	0	0	1	0	0	0	0	0	0	2	0	1	1	0	0	40	3	0	1	4	0	0	1	1	1	0	0	0	0	0	0	0	0	0	0	0	0	0	1	0	0	0
136	161	A1b	0	0	0	0	0	0	0	0	0	1	0	0	0	0	0	0	0	0	0	0	5	1	0	1	0	0	0	0	0	0	0	0	0	0	0	0	0	0	0	0	0	0	0	0	0	0	0
137	48	A1a	0	0	0	0	0	0	0	0	1	1	0	0	0	0	2	0	1	1	0	0	20	3	0	1	3	0	0	0	0	0	1	0	1	1	1	0	0	2	1	0	1	0	0	0	0	1	0
138	73	A1a	1	1	1	0	0	0	1	0	1	1	1	0	0	0	1	0	0	1	0	1	35	3	0	1	4	0	0	0	0	0	0	0	0	0	0	0	0	0	0	0	1	1	0	1	0	0	0
139	132	A1b	0	0	0	0	0	0	0	0	1	0	1	0	0	0	0	0	0	0	0	1	65	4	1	1	1	0	0	0	0	0	0	0	0	0	0	0	0	0	0	0	0	0	0	0	0	0	0
140	167	A1b	0	0	0	0	0	0	0	0	1	0	0	0	0	0	0	0	0	0	0	0	15	2	0	0	3	0	0	0	0	0	0	0	0	0	0	0	0	0	0	0	0	0	1	1	1	0	0
141	191	A1b	1	1	2	1	0	0	0	0	1	0	1	0	0	0	3	1	1	1	0	1	35	3	0	1	4	0	0	0	0	0	0	0	0	0	0	0	0	0	0	0	1	0	1	1	1	0	0
142	123	A1b	1	0	0	0	0	0	0	0	0	0	0	0	0	0	0	0	0	0	0	0	30	2	0	1	0	0	0	0	0	0	0	0	0	0	0	0	0	0	0	0	0	0	1	0	0	0	0
143	159	A1b	1	0	0	0	0	0	0	0	1	1	0	0	0	0	0	0	0	0	0	0	40	3	0	1	2	0	0	0	0	0	1	0	0	0	0	0	0	0	0	0	0	0	0	0	0	0	0
144		A1a	0	0	0	0	0	0	0	0	1	1	0	0	0	0	0	0	0	0	0	1	25	2	0	0	3	0	0	0	0	0	0	0	0	0	0	0	0	0	0	0	0	0	0	0	0	1	0
145	184	A1b	0	0	0	0	0	0	0	1	1	0	0	0	0	0	1	0	0	1	0	0	30	2	0	0	0	1	0	0	0	0	0	0	0	0	0	0	0	0	0	0	0	0	0	0	0	1	0
146	179	A1b	1	0	0	0	0	1	0	0	1	1	1	1	1	0	2	0	1	1	0	0	75	4	1	0	4	0	0	0	0	0	1	0	0	0	0	0	0	0	0	0	0	0	0	0	0	1	0
147	166	A1b	1	0	0	0	0	0	0	0	1	1	0	1	0	0	0	0	0	0	0	0	20	2	0	0	3	0	0	1	0	0	0	0	0	0	0	0	0	0	0	0	0	0	0	0	0	0	0
148	135	A1b	0	0	0	0	0	0	0	0	1	0	1	0	1	0	0	0	0	0	0	1	50	3	0	0	25.08.2018 wgląd tylko do esicy. Muszę spisać z nastęnego .	0	0	1	1	1	0	0	0	0	0	0	0	0	0	0	1	0	0	0	0	1	0
149	109	A1b	0	1	2	1	0	0	0	0	1	0	1	0	1	0	2	0	1	1	0	0	45	3	0	0	4	1	0	0	0	0	0	0	0	0	0	0	0	0	0	0	0	0	1	1	1	0	0
150	155	A1b	1	0	0	0	1	1	0	0	1	1	0	0	0	0	0	0	0	0	0	0	25	2	0	0	1	0	0	0	0	0	0	0	0	0	0	0	0	0	0	0	0	0	0	1	0	0	0
151	68	A1a	0	1	0	0	0	0	1	0	1	1	1	0	0	0	2	0	1	1	0	0	35	3	0	0	2(ale tylko tyle oceniono!)	0	0	1	1	0	0	0	0	0	0	0	0	0	0	0	0	0	0	1	0	1	0
152	211	A2	0	0	0	0	0	0	0	0	1	0	0	0	0	0	0	0	0	0	0	0	20	3	0	0	2	0	0	0	0	0	1	0	0	1	0	0	0	0	0	0	0	0	0	0	0	0	0
153	108	A1a	1	0	0	0	0	0	0	1	0	1	1	0	0	0	2	0	1	1	0	0	35	3	0	0	3	0	0	0	0	0	1	1	0	0	0	0	0	0	0	0	0	0	0	0	0	0	0
154	62	A1a	1	0	0	0	0	0	0	0	1	1	0	0	0	0	0	0	0	0	0	0	50	3	0	0	0	0	0	0	0	0	0	0	0	0	0	0	0	0	0	0	0	0	0	0	0	0	0
155	116	A1a	1	0	0	0	0	0	0	0	1	1	1	0	1	0	0	0	0	0	0	0	75	4	1	0	4	1	0	0	0	0	0	0	1	0	0	0	0	0	0	0	0	0	1	0	0	0	0
156	124	A1b	0	0	0	0	0	0	0	0	1	1	1	0	0	0	0	0	0	0	0	1	40	3	0	1	4	0	0	0	0	0	0	0	0	0	0	0	0	0	0	0	1	0	0	0	0	0	0
157	91	A1a	0	1	2	1	0	0	0	0	1	1	0	0	1	0	2	0	1	1	0	0	70	4	1	0	4	0	0	0	0	0	1	0	0	0	0	0	0	0	0	0	0	0	0	0	0	1	0
158	208	A2	0	0	0	0	0	0	0	0	1	1	1	0	1	0	0	0	0	0	0	0	75	4	1	0	3	0	0	1	1	0	1	1	0	0	0	0	0	0	0	0	0	0	0	0	0	0	0
159	197	A1b	1	0	0	0	0	0	0	0	1	1	0	0	1	1	2	0	1	1	0	0	45	3	0	0	1 brak oceny nast. 8.01.	0	0	0	0	0	0	0	0	0	0	0	0	0	0	0	0	0	0	0	0	0	0
160	210	A2	1	1	0	0	0	0	1	0	1	1	1	0	0	0	2	0	1	1	0	0	55	3	0	0	3	0	0	0	0	0	0	0	0	0	0	0	0	0	0	0	0	0	0	0	0	0	0
161	215	A2	0	0	0	0	0	0	0	0	1	1	1	0	0	1	2	0	1	1	0	0	60	3	0	0	4	0	1	0	0	0	1	0	0	0	0	0	0	0	0	0	0	0	0	0	0	0	0
162	157	A1b	0	0	0	0	0	1	0	0	1	1	0	0	0	0	0	0	0	0	0	0	25	2	0	0	4	0	1	1	0	0	0	0	0	0	0	0	0	0	0	0	0	0	0	0	0	0	0
163	210	A2	1	1	1	0	0	0	1	0	1	0	0	0	0	0	0	0	0	0	0	0	45	3	0	0	1	0	0	0	0	0	0	0	0	0	0	0	0	0	0	0	0	0	0	0	0	0	0
164	164	A1b	0	0	0	0	0	0	0	0	1	1	0	0	0	0	0	0	0	0	0	0	15	2	0	0	2	0	0	0	0	0	1	0	0	0	0	0	0	0	0	0	0	0	0	0	0	0	0
165		A1b	0	0	0	0	0	1	0	0	1	1	0	0	0	0	0	0	0	0	0	0	25	2	0	0	2	0	0	0	0	0	0	0	0	0	0	0	0	0	0	0	0	0	0	0	0	0	1
166	162	A1b	0	0	0	0	0	1	0	1	0	1	0	0	0	0	0	0	0	0	0	1	15	2	0	1	4	1	0	0	0	0	1	0	0	0	0	0	0	0	0	0	1	0	0	0	0	0	0
167	102	A1a	0	1	2	1	0	0	1	1	1	0	1	0	1	0	3	1	1	1	0	0	30	2	0	0	1	0	0	0	0	0	0	0	1	1	0	0	1	0	1	0	0	0	0	0	0	0	0
168	215	A2	1	0	0	0	1	1	0	0	1	1	0	0	1	0	2	0	1	1	0	0	75	4	1	1	4	0	0	0	0	0	1	0	0	0	0	0	0	0	0	0	0	0	0	0	0	1	0
169	191	A1b	0	1	1	0	0	0	1	1	1	0	0	0	0	0	1	0	0	1	0	0	35	3	0	0	4	1	0	0	0	0	1	0	0	1	0	0	0	0	0	0	0	0	1	1	1	0	0
170	187	A1b	1	0	0	0	0	0	0	0	1	0	0	0	1	0	2	0	1	1	0	0	40	3	0	0	0	0	0	0	0	0	1	0	0	0	0	0	0	0	0	0	0	0	0	0	0	1	0
171	163	A1b	1	0	0	0	0	0	0	1	0	1	0	0	0	0	1	0	0	1	0	0	40	3	0	0	2	0	0	0	0	0	1	0	0	0	0	0	0	0	0	0	0	0	0	0	0	1	0
172	191	A1b	0	0	0	0	0	0	0	1	0	0	1	0	1	0	0	0	0	0	0	1	15	2	0	1	4	0	0	0	0	0	1	1	0	0	0	0	0	0	0	0	1	0	0	0	0	0	0
173	164	A1b	0	0	0	0	0	0	0	0	1	1	0	0	0	0	0	0	0	0	0	0	15	1	0	0	2	0	0	0	0	0	1	0	0	0	0	0	0	0	0	0	0	0	0	0	0	0	0
																																										8	28
																																										0

## Sheet: Crohn's disease.
ID	age- months	sex 0-M 1 -F	underweight	GO/G1	G2	PCDAI	PCDAI 0 mild/1 moderate/2 severe	PCDAI severe 1 , mild, mod-0	overweight	rectal bleeding	non bloody diarhea	abdominal pain	weight loss	fever	perianal disease	EIM +/-	family history for IBD	Hb acc. WHO 0-N, 1-mild anemia, 2-moderate, 3-severe	anemia 0-1	anemia moderate-severe	hiperproteinemia	albumin	elevated IgA	IgG 0-N, 1- elevated	IgA ASCA 0-1	IgG ASCA 0-1	ASCA double positivity	L (paris)	L1	L1/ L3 vs L2	L4a	L4b	both L4 a and b	B (1-inflammatory, 2 stricturing 3 penetrating)	B complicated	B3/23	GI mucosal eosinophilia	duodenal eosinophilia	colonic eosinophilia	biological treatment	surgical	tIgE 0/1	tIgE >5x RR	egg white sIgE	any Ige >0.35 KIU/l present
37	204	1	0	0	0	40	2	1	0	0	0	0	0	0	0	0	0	0	0	0	0	0	0	0	0	0	0	2	0	0	0	0	0	1	0	0	0	0	0	0	0	0	0	0	0
38	214	0	1	1	0	40	2	1	0	1	1	0	0	0	0	0	0	1	1	0	0	0	0	0	1	1	1	3	0	1	1	0	0	2	1	0	0	0	0	0	0	0	0	0	0
39	194	0	1	1	0	50	2	1	0	1	1	0	0	0	0	0	0	2	1	1	0	0	0	0	1	1	1	2	0	0	1	0	0	1	0	0	0	0	0	0	0	1	0	0	0
40	183	0	0	0	0	40	2	1	0	0	0	1	1	0	0	0	0	2	1	1	0	0	0	0	0	0	0	1	1	1	1	0	0	1	0	0	0	0	0	0	0	0	0	0	0
44	178	1	0	0	0	70	2	1	0	0	1	1	0	0	0	0	0	2	1	1	0	0	0	1	0	1	0	1	1	1	0	0	0	1	0	0	0	0	0	1	0	0	0	0	0
45	184	0	0	0	0	40	2	1	0	0	1	0	1	0	1	0	1	2	1	1	0	0	0	0	0	0	0	3	0	1	1	0	0	2	1	0	0	0	0	0	0	1	0	0	0
46	170	1	1	0	0	35	1	0	0	1	1	1	1	0	0	1	0	2	1	1	0	0	0	1	1	1	1	1	1	1	1	0	0	1	0	0	0	0	0	0	0	0	0	0	0
53	151	1	1	1	1	30	1	0	0	0	0	1	0	0	0	0	0	1	1	0	0	0	0	0	0	0	0	3	0	1	1	0	0	1	0	0	1	1	0	0	0	0	0	0	0
23	197	1	0	0	0	65	2	1	0	0	1	0	1	0	0	0	0	0	0	0	0	0	0	0	0	1	0	1	1	1	0	0	0	4	1	1	0	1	0	0	0	1	1	0	0
33	189	1	1	0	0	45	2	1	0	0	1	1	1	0	0	0	1	1	1	0	0	0	0	0	1	1	1	3	0	1	1	0	0	1	0	0	0	0	0	0	0	0	0	0	0
41	215	1	0	0	0	45	2	1	0	0	1	1	0	0	0	0	0	2	1	1	0	0	0	0	0	0	0	1	1	1	1	0	0	2	1	0	1	1	0	0	0	0	0	0	0
43	177	0	0	1	0	40	2	1	0	0	1	0	1	1	0	0	0	1	1	0	0	0	0	0	0	0	0	1	1	1	1	0	0	2	1	0	0	1	1	0	0	0	0	1	1
47	125	0	0	0	0	50	2	1	0	0	0	0	0	0	0	0	0	0	0	0	1	0	0	0	1	1	1	1	1	1	0	0	0	1	0	0	0	0	0	0	0	1	1	0	1
48	109	0	0	0	0	40	2	1	0	0	0	0	0	0	0	0	0	2	1	1	0	0	0	0	0	0	0	3	0	1	0	0	0	1	0	0	1	1	1	0	0	1	0	0	0
50	54	0	0	0	0	70	2	1	0	1	1	0	0	0	0	1	1	0	0	0	0	0	0	0	0	0	0	2	0	0	0	0	0	1	0	0	0	0	1	0	0	0	0	0	0
51	196	1	0	0	0	40	2	1	0	1	1	1	1	0	1	0	1	1	1	0	0	0	0	0	0	0	0	3	0	1	1	0	0	1	0	0	0	0	0	0	0	1	0	0	0
52	197	0	0	0	0	70	2	1	0	0	1	0	0	0	0	0	0	1	1	0	0	1	0	0	1	0	0	2	0	0	0	0	0	1	0	0	0	0	0	0	0	0	0	0	0
54	159	0	0	0	0	30	1	0	0	1	1	0	0	0	0	0	0	2	1	1	0	0	0	0	0	1	0	3	0	1	0	1	0	1	0	0	0	0	0	0	0	1	1	0	0
55	201	0	0	0	0	45	2	1	0	1	1	1	1	0	1	0	0	1	1	0	0	0	0	0	1	1	0	1	1	1	0	0	0	1	0	0	0	0	0	0	0	1	0	0	0
57	107	0	0	1	0	45	2	1	0	1	1	1	0	0	0	0	0	0	0	0	0	0	0	0	0	0	0	2	0	0	0	0	0	1	0	0	1	1	1	0	0	1	0	0	0
58	147	0	1	1	1	50	2	1	0	1	1	0	0	0	0	1	1	2	1	1	0	1	1	0	1	1	1	1	1	1	1	1	1	2	1	0	0	0	0	1	0	1	1	1	1
59	190	1	0	0	0	35	1	0	0	1	1	1	0	0	0	0	0	0	0	0	0	0	0	0	0	0	0	2	0	0	0	0	0	1	0	0	0	0	0	0	0	0	0	0	0
60	156	0	0	0	0	40	2	1	0	1	1	1	0	0	0	0	0	1	1	0	0	0	0	0	0	0	0	1	1	1	1	0	0	1	0	0	1	1	0	0	0	0	0	0	0
61	210	0	1	0	0	70	2	1	0	1	1	1	0	0	0	0	0	1	1	0	0	0	0	0	1	1	1	3	0	1	0	0	0	2	1	0	0	0	0	0	0	0	0	0	0
76	138	0	0	1	0	55	2	1	0	0	1	1	0	0	0	1	0	0	0	0	0	1	0	0	1	0	0	3	0	1	0	0	0	2	1	0	1	1	0	0	0	0	0	0	0
56	186	1	1	0	0	45	2	1	0	1	1	1	1	0	0	0	0	1	1	0	0	0	0	0	0	0	0	2	0	0	0	1	0	1	0	0	1	1	1	0	0	0	0	0	0
62	153	1	0	1	1	45	2	1	0	1	1	1	0	0	0	0	0	2	1	1	0	1	0	0	1	0	0	1	1	1	0	0	0	1	0	0	0	0	0	1	0	0	0	0	0
63	179	1	1	0	0	45	2	1	0	1	1	1	1	0	0	0	0	0	0	0	1	0	0	1	1	1	1	2	0	0	1	0	0	1	0	0	0	0	0	1	0	1	1	0	0
64	179	1	1	1	0	47	2	1	0	1	1	1	1	0	0	0	0	1	1	0	0	1	0	0	1	1	1	1	1	1	1	0	0	1	0	0	0	0	0	0	0	1	1	0	0
65	200	0	0	0	0	45	2	1	0	0	1	1	1	0	0 potem 1	0	0	0	0	0	0	0	0	0	0	1	0	1	1	1	1	0	0	1	0	0	0	0	0	0	0	1	0	0	0
66	215	0	1	1	1	55	2	1	0	0	0	0	1	0	0	0	0	1	1	0	0	0	1	0	1	1	1	1	1	1	1	0	0	1	0	0	0	0	0	0	1	0	0	0	0
67	183	0	1	0	0	60	2	1	0	0	0	0	1	0	1	0	0	1	1	0	0	0	0	0	0	1	0	2	0	0	0	0	0	3	1	1	0	0	0	1	0	1	0	0	0
68	206	1	1	0	0	45	2	1	0	0	1	1	1	0	1	0	0	0	0	0	1	0	0	0	0	0	0	1	1	1	1	0	0	1	0	0	0	0	0	0	0	1	0	0	0
69	174	0	1	0	0	45	2	1	0	1	1	1	0	0	1	0	0	1	1	0	0	0	1	1	1	1	1	1	1	1	1	0	0	1	0	0	0	0	0	1	0	1	1	0	0
49	178	0	0	0	0	40	2	1	0	1	1	0	0	0	0	0	0	1	1	0	0	0	0	0	1	0	0	3	0	1	1	1	1	1	0	0	0	0	0	0	0	0	0	0	0
70	210	0	0	0	0	25	0	0	0	0	0	0	0	0	1	0	0	1	1	0	1	0	0	0	0	1	0	1	1	1	0	0	0	1	0	0	0	0	0	0	0	0	0	0	0
71	205	0	0	0	0	35	1	0	0	0	0	0	0	0	0	0	0	1	1	0	0	0	0	0	0	0	0	1	1	1	0	0	0	1	0	0	0	0	0	0	0	0	0	0	0
72	171	1	0	0	0	40	2	1	0	0	0	1	0	1	1	0	0	1	1	0	0	1	0	0	0	1	0		0	0	1	1	1	1	0	0	0	0	0	1	0	0	0	0	0
73	207	0	0	0	0	55	2	1	0	0	1	1	1	0	0	1	0	1	1	0	0	0	0	0	0	1	0	1	1	1	1	0	0	2	1	0	0	0	0	0	0	0	0	0	0
74	176	0	0	0	0	30	1	0	0	0	0	1	0	0	0	0	0	0	0	0	0	0	0	0	1	1	0	1	1	1	1	0	0	4	1	1	0	0	0	0	1	0	0	0	0
75	183	0	0	0	0	40	2	1	0	0	1	0	1	0	0	0	0	1	1	0	0	0	0	0	1	1	1	1	1	1	0	0	0	1	0	0	0	0	0	0	0	0	0	0	0
77	206	0	0	0	0	30	1	0	0	1	1	0	0	0	0	0	0	2	1	1	0	0	0	0	0	0	0	2	0	0	0	0	0	1	0	0	0	0	0	0	0	0	0	0	0
78	174	0	1	1	1	45	2	1	0	0	0	0	1	0	0	1	0	1	1	0	0	0	0	0	1	1	1	1	1	1	1	0	0	2	1	0	0	0	0	1	0	0	0	0	0
79	141	0	0	0	0	60	2	1	0	0	1	1	1	0	1	0	0	2	1	1	0	1	0	0	0	0	0	1	1	1	0	0	0	1	0	0	0	0	0	1	0	0	0	0	0
80	180	1	0	0	0	55	2	1	0	0	1	1	0	0	0	1	0	2	1	1	0	1	0	0	1	1	1	3	0	1	0	0	0	2	1	0	0	0	0	0	0	0	0	0	0
81	186	1	1	0	0	70	2	1	0	1	1	1	1	1	0	0	0	1	1	0	0	0	0	0	0	1	0	3	0	1	1	0	0	1	0	0	0	0	0	0	0	1	0	1	1
90	93	1	1	0	0	45	2	1	0	0	1	1	1	0	0	0	0	0	0	0	0	0	0	0	1	1	1	3	0	1	0	0	0	2	1	0	0	0	0	1	0	0	0	0	0
82	214	1	0	0	0	65	2	1	0	1	1	1	1	0	1	1	0	2	1	1	0	0	0	0	1	1	1	2	0	0	0	0	0	1	0	0	0	0	0	0	0	1	0	0	0
83	99	1	0	0	0	30	1	0	0	0	0	0	1	0	0	0	0	0	0	0	0	1	1	0	1	1	1	3	0	1	0	0	0	2	1	0	0	0	0	0	0	0	0	0	0
84	171	0	0	0	0	50	2	1	1	0	0	1	1	0	1	0	0	1	1	0	0	1	0	0	1	1	1	3	0	1	1	0	0	2	1	0	1	1	0	0	0	0	0	0	0
85	200	0	0	0	0	40	2	1	0	0	1	1	1	0	0	1	0	0	0	0	0	0	0	0	0	0	0	1	1	1	0	0	0	1	0	0	0	0	0	0	0	0	0	0	0
86	169	0	0	0	0	55	2	1	0	0	1	1	1	0	0	1	0	1	1	0	1	0	0	0	1	1	1	3	0	1	1	1	1	1	0	0	0	0	0	1	0	0	0	0	0
87	182	0	0	0	0	40	2	1	0	0	0	1	1	0	0	0	0	1	1	0	0	0	0	0	1	1	1	1	1	1	1	0	0	1	0	0	0	0	0	0	0	0	0	0	0
88	211	0	1	0	0	32.5	1	0	0	0	1	1	1	0	0	0	0	2	1	1	0	1	0	0	1	1	0	2	0	0	0	1	0	2	1	0	0	0	0	0	0	0	0	0	0
89	172	1	0	0	0	55	2	1	0	0	0	0	0	0	0	0	0	1	1	0	0	0	0	0	0	0	0	1	1	1	0	0	0	1	0	0	0	0	0	0	0	0	0	0	0
89	137	0	0	0	0	35	1	0	0	1	1	1	0	0	0	0	0	1	1	0	0	0	0	0	1	1	1	1	1	1	0	1	0	2	1	0	0	0	0	0	0	0	0	0	0
91	170	0	0	0	0	45	2	1	1	1	1	1	0	0	0	1	0	0	0	0	0	0	0	0	0	0	0	2	0	0	0	0	0	1	0	0	0	0	0	0	0	0	0	0	0
92	102	1	0	0	0	30	1	0	1	0	0	1	0	0	0	0	0	2	1	1	0	1	0	0	1	1	0	1	1	1	1	0	0	1	0	0	0	0	0	0	0	0	0	0	0
93	198	1	0	0	0	35	1	0	0	0	1	1	0	1	0	0	0	1	1	0	0	0	0	0	0	0	0	3	0	1	0	0	0	1	0	0	0	0	0	0	0	0	0	0	0
94	213	1	0	0	0	30	1	0	0	1	1	1	0	0	0	0	0	0	0	0	0	0	0	0	0	0	0	2	0	0	0	0	0	1	0	0	0	0	0	0	0	1	1	0	0
95	120	0	1	1	1	40	2	1	0	0	0	0	1	0	0	0	0	2	1	1	0	0	1	0	1	1	1	1	1	1	0	1	0	3	1	1	0	0	0	0	0	0	0	0	0
96	197	0	0	0	0	35	1	0	0	0	0	1	0	0	1	0	0	0	0	0	0	0	0	0	1	0	0	1	1	1	0	0	0	1	0	0	0	0	0	1	0	1	0	0	0
97	148	0	1	1	0	65	2	1	0	0	0	1	1	0	0	0	0	3	1	1	0	0	1	0	0	0	0	1	1	1	0	0	0	4	1	1	0	0	0	1	0	0	0	0	0
98	180	1	0	0	0	35	1	0	0	0	1	1	0	0	0	1	0	1	1	0	1	0	0	1	0	0	0	3	0	1	0	1	0	2	1	0	0	0	0	0	0	0	0	0	0
99		1	0	1	0	55	2	1	0	0	1	1	0	1	0	0	0	0	0	0	0	0	0	0	0	0	0	1	1	1	0	0	0	1	0	0	0	0	0	0	0	0	0	0	0
100	184	0	0	0	0	40	2	1	1	0	1	0	0	1	0	0	0	1	1	0	0	0	0	0	0	0	0	3	0	1	1	0	0	1	0	0	0	0	0	1	0	0	0	0	0
101	178	0	0	0	0	30	1	0	0	0	0	0	0	0	1	0	0	0	0	0	0	0	0	0	1	0	0	1	1	1	0	0	0	2	1	0	0	0	0	1	0	0	0	0	0
102	199	1	0	0	0	55	2	1	0	0	1	1	0	1	0	0	0	1	1	0	0	0	0	0	0	0	0	3	0	1	1	1	1	2	1	0	0	0	0	1	0	0	0	0	0
103	195	0	0	0	0	30	1	0	0	0	1	0	1	0	0	0	0	0	0	0	1	0	0	0	0	0	0	1	1	1	0	0	0	1	0	0	0	0	0	0	0	0	0	0	0
104	133	1	1	1	0	50	2	1	0	0	0	0	0	0	1	0	1	2	1	1	0	0	0	0	0	0	0	1	1	1	0	0	0	4	1	1	0	0	1	1	0	0	0	0	0
105	192	0	0	0	0	55	2	1	0	0	1	1	0	0	0	0	0	1	1	0	0	0	0	0	1	0	0	1	1	1	0	0	0	1	0	0	1	0	1	0	1	0	0	0	0
106	188	0	1	1	0	30	1	0	0	0	0	0	1	0	0	0	0	0	0	0	0	0	0	0	1	1	1	1	1	1	0	0	0	1	0	0	0	0	0	0	1	1	1	0	0
107	108	0	1	1	1	70	2	1	0	0	1	1	1	1	0	0	0	2	1	1	0	0	0	0	0	1	0	1	1	1	0	0	0	3	1	1	0	0	0	1	0	0	0	0	0
108	213	0	1	0	0	42.5	2	1	0	1	1	1	1	0	0	0	0	2	1	1	0	0	0	0	0	1	0	1	1	1	0	0	0	1	0	0	0	0	0	0	0	1	1	0	0
109	186	0	0	0	0	35	1	0	0	0	1	1	0	0	0	0	0	1	1	0	1	0	0	0	0	0	0	3	0	1	0	1	0	2	1	0	1	0	1	0	0	0	0	1	1
110	201	0	1	0	0	55	2	1	0	0	1	1	1	0	1	1	0	1	1	0	0	1	0	0	1	1	1	3	0	1	1	0	0	1	0	0	0	0	0	0	0	1	1	0	0
111	144	1	0	0	0	50	2	1	0	1	1	1	0	0	0	1	0	0	0	0	0	0	0	0	1	1	1	2	0	0	0	1	0	1	0	0	0	0	0	0	0	0	0	0	0
112	187	0	1	0	0	47.5	2	1	0	1	1	1	1	0	0	0	0	2	1	1	0	1	0	0	1	1	1	3	0	1	1	0	0	1	0	0	0	0	0	0	0	0	0	0	0
113	181	0	0	0	0	17.5	0	0	1	0	1	1	0	0	0	1	0	0	0	0	0	0	0	0	1	0	0	1	1	1	1	0	0	1	0	0	0	0	0	0	0	1	0	1	1
114	192	1	1	0	0	75	2	1	0	0	1	1	1	1	1	0	0	2	1	1	1	0	1	0	0	0	0	3	0	1	1	0	0	4	1	1	0	0	0	1	0	0	0	0	0
115	195	0	0	0	0	20	0	0	0	0	1	0	0	0	0	0	0	0	0	0	0	0	0	0	0	0	0	1	1	1	0	0	0	1	0	0	0	0	0	0	0	0	0	0	0
116	180	1	0	0	0	20	0	0	0	0	0	0	1	0	0	0	0	2	1	1	0	0	0	0	0	0	0	1	1	1	0	0	0	2	1	0	0	0	0	1	0	0	0	0	0
117	177	0	0	0	0	25	0	0	0	0	0	1	0	0	0	1	0	1	1	0	1	0	0	1	1	1	1	1	1	1	1	0	0	2	1	0	0	0	0	1	0	1	1	0	0
119	144	0	1	0	0	30	1	0	0	0	0	1	0	0	0	0	0	0	0	0	0	0	0	0	1	1	1	1	1	1	0	0	0	1	0	0	0	0	0	0	0	0	0	0	0
117	163	0	0	0	0	30	1	0	0	0	0	0	1	0	0	0	0	1	1	0	0	0	0	0	1	1	1	3	0	1	1	0	0	1	0	0	0	0	0	0	0	0	0	0	0
120	209	1	0	0	0	55	2	1	0	1	1	1	0	0	1	0	0	2	1	1	0	1	0	0	1	1	1	1	1	1	0	0	0	1	0	0	1	0	0	1	0	0	0	0	0
121	120	1	1	1	0	55	2	1	0	0	1	1	1	1	0	0	0	2	1	1	0	0	0	0	0	0	0	1	1	1	0	0	0	2	1	0	0	0	0	1	0	0	0	0	0
122	94	0	0	1	0	65	2	1	0	1	1	1	0	1	0	0	0	2	1	1	0	1	0	0	0	0	0	1	1	1	0	0	0	1	0	0	1	0	0	1	0	1	0	0	0
123	90	1	0	1	0	35	1	0	0							0	0	0	0	0	0	0	0	0	0	0	0	1	1	1	0	0	0	1	0	0	0	0	0	1	0	0	0	0	0
124	168	1	1	0	0	30	1	0	0	0	1	1	1	0	1	0	0	1	1	0	0	0	0	0	1	1	1	3	0	1	1	0	0	1	0	0	0	0	0	0	0	1	1	0	0
125	181	0	0	0	0	32.5	1	0	0	1	1	1	1	0	0	0	0	0	0	0	0	0	0	0	1	1	1	1	1	1	1	0	0	1	0	0	1	0	1	0	0	1	0	0	0
126	167	0	1	0	0	37.5	1	0	0	0	0	1	1	1	0	0	0	0	0	0	0	0	0	0	0	1	0	3	0	1	0	0	0	1	0	0	0	0	0	0	0	1	0	0	0
127	214	1	1	1	0	47.5	2	1	0	0	0	1	1	0	0	0	0	2	1	1	0	0	1	0	1	1	1	3	0	1	0	0	0	2	1	0	0	0	0	0	1	0	0	0	0
128	185	0	1	1	1	45	2	1	0	0	0	1	1	0	0	0	0	1	1	0	0	0	0	0	1	1	1	3	0	1	0	1	0	2	1	0	0	0	0	0	0	0	0	1	0
129	162	0	0	0	0	45	2	1	0	0	1	1	1	0	0	0	0	1	1	0	0	1	0	0	0	0	0	1	1	1	0	0	0	2	1	0	0	0	0	1	0	0	0	0	0
x	187	1	0	0	0	45	2	1	0	1	0	0	0	0	0	0	0	2	1	1	0	0	0	0	0	0	0		0	0	0	1	0	1	0	0	0	0	0	1	0	1	0	0	0
130	185	0	1	1	1	30	1	1	0	0	1	1	1	0	0	0	0	1	1	0	0	0	0	0	0	0	0	1	1	1	1	0	0	2	1	0	1	0	1	0	0	1	0	0	0
131	209	0	0	0	0	20	0	0	0	0	0	0	0	0	1	0	0	0	0	0	0	0	0	0	1	1	1	1	1	1	0	0	0	4	1	1	0	0	0	1	1	0	0	0	0
132	170	0	1	1	0	20	0	0	0	0	1	1	1	1	0	0	0	0	0	0	0	0	0	1	1	1	1	1	1	1	0	0	0	1	0	0	0	0	0	0	0	0	0	0	0
133	210	1	1	0	0	42.5	2	1	0	0	1	1	1	1	0	0	0	2	1	0	0	1	0	1	1	1	1	1	1	1	0	0	0	4	1	1	0	0	0	0	0	1	0	0	0
134	191	0	0	1	0	30	1	0	0	1	0	0	0	0	0	0	0	0	0	0	0	0	0	0	0	0	0	3	0	1	1	0	0	1	0	0	0	0	0	0	0	0	0	0	0
135	182	0	1	0	0	32.5	1	0	0	0	1	1	0	0	0	0	0	1	1	0	1	0	1	0	1	0	0	1	1	1	0	0	0	1	0	0	0	0	0	0	0	0	0	0	0
136	170	0	0	0	0	5	0	0	0	0	0	1	0	0	0	0	1	0	0	0	0	0	0	0	0	1	0	1	1	1	0	0	0	1	0	0	0	0	0	0	0	1	0	0	0
137	167	0	0	0	0	55	2	1	0	0	1	1	1	1	0	1	0	1	1	0	0	1	0	0	1	1	1	1	1	1	0	0	0	2	1	0	0	0	0	1	0	0	0	0	0
138	122	1	1	1	0	35	1	0	0	0	1	1	0	0	0	0	0	2	1	1	0	0	0	0	1	1	1	3	0	1	0	0	0	1	0	0	0	0	0	0	0	0	0	0	0
139	107	0	1	1	0	20	0	0	0	0	0	0	1	0	1	0	1	0	0	0	0	0	1	0	1	1	1	1	1	1	1	0	0	1	0	0	0	0	0	1	1	1	1	0	0
140	209	1	0	0	0	35	1	0	0	0	0	1	0	0	1	0	0	0	0	0	0	0	0	0	0	0	0	3	0	1	0	0	0	2	1	0	0	0	0	0	1	0	0	0	0
141	212	0	0	0	0	22.5	0	0	0	0	1	1	1	0	0	0	0	0	0	0	0	0	0	0	0	0	0	3	0	1	0	0	0	1	0	0	1	0	1	0	0	1	1	0	0
142	197	1	0	0	0	17.5	0	0	0	0	1	0	0	0	0	0	0	2	1	1	0	1	0	0	0	0	0	3	0	1	0	0	0	2	1	0	0	0	0	0	1	0	0	0	0
143	113	0	0	1	0	20	0	0	1	0	1	1	1	0	0	0	0	1	1	0	0	1	0	0	0	1	0	3	0	1	0	0	0	1	0	0	0	0	0	0	0	1	1	0	0
144	170	1	0	0	0	70	2	1	0	1	0	1	1	1	0	0	0	3	1	1	0	1	0	0	0	0	0	2	0	0	0	0	0	1	0	0	0	0	0	1	0	1	0	0	0
145	190	0	1	0	0	42.5	3	0	0	0	1	1	1	0	0	0	0	1	1	0	0	0	0	0	1	1	1		0	0	1	0	0	2	1	0	0	0	0	0	1	1	1	0	0
146	204	0	1	0	0	42.5	2	1	0	1	0	1	1	0	0	0	0	1	1	0	0	0	0	0	0	0	0	3	0	1	0	0	0	1	0	0	0	0	0	0	0	0	0	0	0
147	11	1	0	0	0	27.5	0	0	0	1	0	0	0	0	0	0	0	3	1	1	0	0	0	0	0	0	0	2	0	0	0	0	0	1	0	0	0	0	0	1	0	0	0	0	0
148	104	0	0	0	0	12.5	0	0	0	0	1	1	1	0	0	0	0	0	0	0	0	0	0	0	0	0	0	1	1	1	0	0	0	1	0	0	0	0	0	0	0	0	0	0	0
149	198	0	0	1	0	30	1	0	1	0	0	1	0	0	0	0	0	1	1	0	0	1	0	0	1	1	1	1	1	1	1	0	0	3	1	1	0	0	0	1	1	0	0	0	0
150	208	0	0	0	0	52.5	3	0	0	0	0	0	1	1	0	0	0	2	1	1	0	1	0	0	0	1	0	1	1	1	0	0	0	3	1	1	0	0	0	0	1	1	0	0	0
171 uc	163	1	0	0	0	5	0	0	0	0	1	1	0	0	0	1	0	1	1	0	0	0	0	0	0	0	0	3	0	1	0	0	0	1	0	0	0	0	0	1	0	1	0	0	1
144 uc	108	0	0	0	0	30	1	0	0	1	0	1	0	0	0	0	0	0	0	0	1	0	0	0	0	0	0	2	0	0	0	0	0	1	0	0	0	0	0	1	0	0	0	0	0
